# Supplementary material for: Effects and mode of action of chitosan and ivy fruit saponins on the microbiome, fermentation and methanogenesis in the rumen simulation technique
Source: FEMS Microbiol Ecol. 2015 Dec 16;92(1):fiv160. doi: 10.1093/femsec/fiv160 (PMC5831848; doi:10.1093/femsec/fiv160)
Supplement: Supplementary Data [file fiv160_supplementary_data.zip]

Archive with 1 entries (1 files):
- Supplemental_Material.docx
